# Supplementary material for: Cell-mediated exon skipping normalizes dystrophin expression and muscle function in a new mouse model of Duchenne Muscular Dystrophy
Source: EMBO Mol Med. 2024 Mar 4;16(4):19. doi: 10.1038/s44321-024-00031-3 (PMC11018779; doi:10.1038/s44321-024-00031-3)
Supplement: Supplementary file 1 — Source Data Fig. 1 [file 44321_2024_31_MOESM1_ESM.zip]

Archive with 25 entries (19 files):
- Figure 1/
- __MACOSX/._Figure 1
- Figure 1/.DS_Store
- __MACOSX/Figure 1/._.DS_Store
- Figure 1/1A/
- __MACOSX/Figure 1/._1A
- Figure 1/1B/
- __MACOSX/Figure 1/._1B
- Figure 1/1E/
- __MACOSX/Figure 1/._1E
- Figure 1/1D/
- __MACOSX/Figure 1/._1D
- Figure 1/1C/
- __MACOSX/Figure 1/._1C
- Figure 1/1A/PCR.jpg
- __MACOSX/Figure 1/1A/._PCR.jpg
- Figure 1/1B/Sequencing.jpg
- Figure 1/1B/Sequencing Spectrum.png
- __MACOSX/Figure 1/1B/._Sequencing Spectrum.png
- Figure 1/1E/qPCR MyHC GFP Dys.xlsx
- __MACOSX/Figure 1/1E/._qPCR MyHC GFP Dys.xlsx
- Figure 1/1D/51-DMD 1:30 Dapi:GFP:Dys Magnification.jpg
- Figure 1/1D/51-DMD 1:10 Dapi:GFP:Dys Magnification.jpg
- Figure 1/1C/FACs Analysis GFP Cells .jpg
- __MACOSX/Figure 1/1C/._FACs Analysis GFP Cells .jpg
