# Supplementary material for: Cell-mediated exon skipping normalizes dystrophin expression and muscle function in a new mouse model of Duchenne Muscular Dystrophy
Source: EMBO Mol Med. 2024 Mar 4;16(4):19. doi: 10.1038/s44321-024-00031-3 (PMC11018779; doi:10.1038/s44321-024-00031-3)
Supplement: Supplementary file 1 — Source Data Fig. 1 [file 44321_2024_31_MOESM1_ESM.zip › Figure 1/1E/qPCR MyHC GFP Dys.xlsx]

## Sheet: MyHC
GAPDH				DGAPDH		MyHC				DMyHC
No Virus	18.6	20.47	19.94	19.67		No Virus	19.01	17.26		18.135
#51	19.93	21.15	20.31	20.4633		#51	20.19	18.83	18.36	19.1267
#51 1:10	19.63	21.22	21.58	20.81		#51 1:10	20.09	18.59	19.27	19.3167
#51 1:30	20.92	20.9	21.26	21.0267		#51 1:30	20.39	19.23	19.21	19.61
	DGAPDH	DMyHC	DCT	Fold Change			Log MyHC
No Virus	19.67	18.135	1.535	2.89788		No Virus	1
#51	20.4633	19.1267	1.33667	2.52567		#51	0.871557
#51 1:10	20.81	19.3167	1.49333	2.81539		#51 1:10	0.971532
#51 1:30	21.0267	19.61	1.41667	2.66968		#51 1:30	0.921251
GAPDH				DGAPDH		MyHC				DMyHC
No Virus	22.3279	22.0295	21.2314	21.8629		No Virus	23.2872	22.6663	23.7512	23.2349
#51	20.4409		20.034	20.2375		#51	21.5325	22.0592	22.4152	22.0023
#51 1:10	21.0706	19.593	19.9009	20.1882		#51 1:10	21.7149	21.5855	22.183	21.8278
#51 1:30	21.1319	20.5956	20.7479	20.8251		#51 1:30	21.9835	21.9834	22.2317	22.0662
	DGAPDH	DMyHC	DCT	Fold Change			Log MyHC
No Virus	21.8629	23.2349	-1.37195	0.386369		No Virus	1
#51	20.2375	22.0023	-1.76482	0.294264		#51	0.761613
#51 1:10	20.1882	21.8278	-1.63964	0.320936		#51 1:10	0.830647
#51 1:30	20.8251	22.0662	-1.24106	0.423062		#51 1:30	1.09497
GAPDH				DGAPDH		MyHC				DMyHC
No Virus	23.48	20.25	27.53	23.7533		No Virus	31.95	31.07	30.22	31.08
#51	23.74	23.93	24.17	23.9467		#51	31.67	31.38	31.01	31.3533
#51 1:10	23.31	25.8	24.85	24.6533		#51 1:10		31.65	33.29	32.47
#51 1:30	24.63	23.59	23.6	23.94		#51 1:30	28.84	30.36	32.16	30.4533
	DGAPDH	DMyHC	DCT	Fold Change			Log MyHC
No Virus	23.7533	31.08	-7.32667	0.00622951		No Virus	1
#51	23.9467	31.3533	-7.40667	0.00589347		#51	0.946058
#51 1:10	24.6533	32.47	-7.81667	0.00443556		#51 1:10	0.712025
#51 1:30	23.94	30.4533	-6.51333	0.0109469		#51 1:30	1.75727

## Sheet: DYS GFP
GAPDH				DGAPDH		GFP				DGFP		Dystrophin				DDys
No Virus	21.88	24.43	22.54	22.95		No Virus	34.43	35.87	35.4	35.2333		No Virus	37.58	36.67	41.42	38.5567
#51	23.42	23.11	22.73	23.0867		#51	17.56	17.55	17.49	17.5333		#51	28.01	28.02	28.07	28.0333
#51 1:10	23.44	23.92	23.58	23.6467		#51 1:10	20.72	20.84	20.78	20.78		#51 1:10	30.14	29.94	30.73	30.27
#51 1:30	23.15	24.78	23.86	23.93		#51 1:30	24.01	24.07	24.07	24.05		#51 1:30	30.83	30.45	31.03	30.77
	DGAPDH	Ddys	DCT	Fold Change			DGAPDH	DGFP	DCT	Fold Change			Log Dys	Log GFP
No Virus	22.95	38.5567	-15.6067	n/a		No Virus	22.95	35.2333	-12.2833	n/a		No Virus	n/a	n/a
#51	23.0867	28.0333	-4.94667	0.0324269		#51	23.0867	17.5333	5.55333	46.9591		#51	1	1
#51 1:10	23.6467	30.27	-6.62333	0.0101433		#51 1:10	23.6467	20.78	2.86667	7.29378		#51 1:10	0.312805	0.155322
#51 1:30	23.93	30.77	-6.84	0.00872881		#51 1:30	23.93	24.05	-0.12	0.920188		#51 1:30	0.269184	0.0195955
GAPDH				DGAPDH		GFP				DGFP		Dystrophin				DDys
No Virus	29.96	30.26	27.17	29.13		No Virus	40.2	39.9	39.19	39.7633		No Virus	41.5	41.37	42.17	41.68
#51	22.09	23.39	22.59	22.69		#51	33.79	29.87	28.35	30.67		#51	27.14	26.8	26.7	26.88
#51 1:10	22.51	21.94	22.59	22.3467		#51 1:10	32.91	33.01	32.21	32.71		#51 1:10	28.26	28.6	28.12	28.3267
#51 1:30	23.42	24.53		23.975		#51 1:30	38.2	39.9	36.19	38.0967		#51 1:30	30.09	31.51	30.77	30.79
	DGAPDH	Ddys	DCT	Fold Change			DGAPDH	DGFP	DCT	Fold Change			Log Dys	Log GFP
No Virus	29.13	41.68	-12.55	n/a		No Virus	29.13	39.7633	-10.6333	n/a		No Virus	n/a	n/a
#51	22.69	26.88	-4.19	0.0547879		#51	22.69	30.67	-7.98	0.00396078		#51	1	1
#51 1:10	22.3467	28.3267	-5.98	0.0158431		#51 1:10	22.3467	32.71	-10.3633	0.000759147		#51 1:10	0.289172	0.191666
#51 1:30	23.975	30.79	-6.815	0.00888138		#51 1:30	23.975	38.0967	-14.1217	5.6099e-05		#51 1:30	0.162105	0.0141636
GAPDH				DGAPDH		GFP				DGFP		Dystrophin				DDys
No Virus	31.84	30.36	32.16	31.4533		No Virus	0	0	0	0		No Virus	45.33			45.33
#51	29.48	30.25	29.53	29.7533		#51	33.57	33.72	32.16	33.15		#51	35.89	36.41	35.89	36.0633
#51 1:10	26.31	25.8	27.85	26.6533		#51 1:10	32.68	32.89	33.88	33.15		#51 1:10	33.35	34.12	34.95	34.14
#51 1:30	26.74	26.93	25.17	26.28		#51 1:30	36.87	35.25	36.1	36.0733		#51 1:30	35.8	35.73	34.8	35.4433
	DGAPDH	Ddys	DCT	Fold Change			DGAPDH	DGFP	DCT	Fold Change			Log Dys	Log GFP
No Virus	31.4533	45.33	-13.8767	n/a		No Virus	31.4533	0	31.4533	n/a		No Virus	n/a	n/a
#51	29.7533	36.0633	-6.31	0.0126038		#51	29.7533	33.15	-3.39667	0.0949514		#51	1	1
#51 1:10	26.6533	34.14	-7.48667	0.00557556		#51 1:10	26.6533	33.15	-6.49667	0.0110741		#51 1:10	0.442372	0.116629
#51 1:30	26.28	35.4433	-9.16333	0.00174406		#51 1:30	26.28	36.0733	-9.79333	0.00112697		#51 1:30	0.138376	0.0118689
