# Supplementary material for: Cell-mediated exon skipping normalizes dystrophin expression and muscle function in a new mouse model of Duchenne Muscular Dystrophy
Source: EMBO Mol Med. 2024 Mar 4;16(4):19. doi: 10.1038/s44321-024-00031-3 (PMC11018779; doi:10.1038/s44321-024-00031-3)
Supplement: Supplementary file 2 — Source Data Fig. 2 [file 44321_2024_31_MOESM2_ESM.zip]

Archive with 40 entries (35 files):
- Figure 2/
- __MACOSX/._Figure 2
- Figure 2/.DS_Store
- __MACOSX/Figure 2/._.DS_Store
- Figure 2/2A/
- __MACOSX/Figure 2/._2A
- Figure 2/2C/
- __MACOSX/Figure 2/._2C
- Figure 2/2D/
- __MACOSX/Figure 2/._2D
- Figure 2/2B/
- __MACOSX/Figure 2/._2B
- Figure 2/2A/U7 in situ.jpg
- __MACOSX/Figure 2/2A/._U7 in situ.jpg
- Figure 2/2A/GFP in situ.jpg
- __MACOSX/Figure 2/2A/._GFP in situ.jpg
- Figure 2/2C/GAPDH WB.jpg
- __MACOSX/Figure 2/2C/._GAPDH WB.jpg
- Figure 2/2C/MyHC WB.jpg
- __MACOSX/Figure 2/2C/._MyHC WB.jpg
- Figure 2/2C/Densitometry WB.xlsx
- __MACOSX/Figure 2/2C/._Densitometry WB.xlsx
- Figure 2/2C/Dys WB.jpg
- __MACOSX/Figure 2/2C/._Dys WB.jpg
- Figure 2/2D/GAPDH WB.jpg
- __MACOSX/Figure 2/2D/._GAPDH WB.jpg
- Figure 2/2D/MyHC WB.jpg
- __MACOSX/Figure 2/2D/._MyHC WB.jpg
- Figure 2/2D/Densitometry WB.xlsx
- __MACOSX/Figure 2/2D/._Densitometry WB.xlsx
- Figure 2/2D/Dys WB.jpg
- __MACOSX/Figure 2/2D/._Dys WB.jpg
- Figure 2/2B/GAPDH WB.jpg
- __MACOSX/Figure 2/2B/._GAPDH WB.jpg
- Figure 2/2B/MyHC WB.jpg
- __MACOSX/Figure 2/2B/._MyHC WB.jpg
- Figure 2/2B/Densitometry WB.xlsx
- __MACOSX/Figure 2/2B/._Densitometry WB.xlsx
- Figure 2/2B/Dys WB.jpg
- __MACOSX/Figure 2/2B/._Dys WB.jpg
