# Supplementary material for: Cell-mediated exon skipping normalizes dystrophin expression and muscle function in a new mouse model of Duchenne Muscular Dystrophy
Source: EMBO Mol Med. 2024 Mar 4;16(4):19. doi: 10.1038/s44321-024-00031-3 (PMC11018779; doi:10.1038/s44321-024-00031-3)
Supplement: Supplementary file 2 — Source Data Fig. 2 [file 44321_2024_31_MOESM2_ESM.zip › Figure 2/2C/Densitometry WB.xlsx]

## Sheet: Sheet1
hMABs	Dys	MyHC	GAPDH
WT	27989.5	14343.3	35103.8
WT 1:10	21342.8	17733.3	13222.1
51	40609.6	20693.5	22553
51 1:10	38844	21818.4	21173.8
Quantification	WT	WT 1:10	51	51 1:10
MyHC/GAPDH	0.408598	1.34118	0.917548	1.03044
Dys/MG	68501.3	15913.4	44258.9	37696.4
%	1	0.232308	0.646103	0.550301
