# Supplementary material for: Cell-mediated exon skipping normalizes dystrophin expression and muscle function in a new mouse model of Duchenne Muscular Dystrophy
Source: EMBO Mol Med. 2024 Mar 4;16(4):19. doi: 10.1038/s44321-024-00031-3 (PMC11018779; doi:10.1038/s44321-024-00031-3)
Supplement: Supplementary file 2 — Source Data Fig. 2 [file 44321_2024_31_MOESM2_ESM.zip › Figure 2/2D/Densitometry WB.xlsx]

## Sheet: Sheet1
Fib	Dys	MyHC	GAPDH		Fib	Dys	MyHC	GAPDH		Fib	Dys	MyHC	GAPDH
WT	26913.3	22698.4	13864.1		WT	21092.1	21072.1	14984.9		WT	24081.2	19376.3	20981.2
WT 1:10	20629.9	18637.1	10319.3		WT 1:10	12628.4	22092.3	15723.6		WT 1:10	14071.3	18309.6	20643.8
WT 1:30	21320.2	18233.8	11316		WT 1:30	6219.02	20432.7	17012.8		WT 1:30	13701.9	20591.4	19978.1
51	11980.5	15489.6	31235.6		51	23873.4	22834.5	16109.2		51	25612.2	20981.2	23982.9
51 1:10	10390.9	19742.4	26833.8		51 1:10	16920.4	21017.4	16092.3		51 1:10	20710.1	21801.4	20710.3
51 1:30	9409.37	11498.5	21124.1		51 1:30	17980.4	20396.1	15219		51 1:30	21981.1	18090.1	21612.9
Quantification	WT	WT 1:10	WT 1:30	51	51 1:10	51 1:30
MyHC/GAPDH	1.63721	1.80604	1.61133	0.495896	0.735727	0.54433
Dys/MG	16438.5	11422.7	13231.5	24159.3	14123.3	17286.2
%	1	0.694875	0.804907	1.46967	0.859158	1.05156
Quantification	WT	WT 1:10	WT 1:30	51	51 1:10	51 1:30
MyHC/GAPDH	1.40623	1.40504	1.20102	1.41748	1.30605	1.34017
Dys/MG	14999.1	8987.95	5178.12	16842.1	12955.3	13416.5
%	1	0.599233	0.345229	1.12288	0.863742	0.894487
Quantification	WT	WT 1:10	WT 1:30	51	51 1:10	51 1:30
MyHC/GAPDH	0.923507	0.886929	1.0307	0.874841	1.05268	0.837006
Dys/MG	26075.8	15865.2	13293.8	29276.4	19673.6	26261.6
%	1	0.608426	0.509813	1.12274	0.754477	1.00712
