# Supplementary material for: Cell-mediated exon skipping normalizes dystrophin expression and muscle function in a new mouse model of Duchenne Muscular Dystrophy
Source: EMBO Mol Med. 2024 Mar 4;16(4):19. doi: 10.1038/s44321-024-00031-3 (PMC11018779; doi:10.1038/s44321-024-00031-3)
Supplement: Supplementary file 2 — Source Data Fig. 2 [file 44321_2024_31_MOESM2_ESM.zip › Figure 2/2B/Densitometry WB.xlsx]

## Sheet: Sheet1
Myob	Dys	MyHC	GAPDH		Myob	Dys	MyHC	GAPDH		Myob	Dys	MyHC	GAPDH
WT	80324.4	73452.4	85432.2		WT	87309.2	81043.3	70823.6		WT	29753.9	12239.2	41908.1
WT 1:10	12230.4	74093.2	80198.4		WT 1:10	18082.5	82819	72098.5		WT 1:10	14210.7	14042.5	14386.1
WT 1:30	2667.12	78523.9	83098.3		WT 1:30	3098.1	80210.9	71746.4		WT 1:30	2405.79	23449	19412.2
51	70347.1	72398.2	82098.7		51	79098.2	84230.8	70028.4		51	17668.4	7869.93	29888.9
51 1:10	34012	73629.4	82723.9		51 1:10	39612.8	82087.3	70623.8		51 1:10	8589.86	4832.08	21026.5
51 1:30	9678.71	74834	80098.5		51 1:30	8439.17	82564.7	70922.6		51 1:30	6544.18	5586.57	12867.2
Quantification	WT	WT 1:10	WT 1:30	51	51 1:10	51 1:30
MyHC/GAPDH	0.859774	0.923874	0.944952	0.881843	0.890062	0.934275
Dys/MG	93425.1	13238.2	2822.49	79772.8	38213.1	10359.6
%	1	0.141699	0.0302113	0.85387	0.409024	0.110887
Quantification	WT	WT 1:10	WT 1:30	51	51 1:10	51 1:30
MyHC/GAPDH	1.1443	1.14869	1.11798	1.20281	1.16232	1.16415
Dys/MG	76299.4	15741.8	2771.16	65761.3	34080.9	7249.2
%	0.816691	0.168497	0.0296619	0.703893	0.364794	0.0775938
Quantification	WT	WT 1:10	WT 1:30	51	51 1:10	51 1:30
MyHC/GAPDH	0.292049	0.976118	1.20795	0.263306	0.229809	0.43417
Dys/MG	101880	14558.3	5417.58	67102.2	37378.3	15072.8
%	1.0905	0.155829	0.0579885	0.718247	0.400088	0.161336
