# Supplementary material for: Cell-mediated exon skipping normalizes dystrophin expression and muscle function in a new mouse model of Duchenne Muscular Dystrophy
Source: EMBO Mol Med. 2024 Mar 4;16(4):19. doi: 10.1038/s44321-024-00031-3 (PMC11018779; doi:10.1038/s44321-024-00031-3)
Supplement: Supplementary file 3 — Source Data Fig. 3 [file 44321_2024_31_MOESM3_ESM.zip]

Archive with 63 entries (58 files):
- Figure 3/
- __MACOSX/._Figure 3
- Figure 3/3B/
- __MACOSX/Figure 3/._3B
- Figure 3/3C/
- __MACOSX/Figure 3/._3C
- Figure 3/3D/
- __MACOSX/Figure 3/._3D
- Figure 3/.DS_Store
- __MACOSX/Figure 3/._.DS_Store
- Figure 3/3A/
- __MACOSX/Figure 3/._3A
- Figure 3/3B/GAPDH WB.jpg
- __MACOSX/Figure 3/3B/._GAPDH WB.jpg
- Figure 3/3B/Densitometry WB In vivo hMABs.xlsx
- __MACOSX/Figure 3/3B/._Densitometry WB In vivo hMABs.xlsx
- Figure 3/3B/MyHC WB.jpg
- __MACOSX/Figure 3/3B/._MyHC WB.jpg
- Figure 3/3B/Dys WB.jpg
- __MACOSX/Figure 3/3B/._Dys WB.jpg
- Figure 3/3C/WT Dys.jpg
- __MACOSX/Figure 3/3C/._WT Dys.jpg
- Figure 3/3C/Counting LAM AC +cells and Dys +cells IM Injection.xlsx
- __MACOSX/Figure 3/3C/._Counting LAM AC +cells and Dys +cells IM Injection.xlsx
- Figure 3/3C/WT Dapi.jpg
- __MACOSX/Figure 3/3C/._WT Dapi.jpg
- Figure 3/3C/WT DAPI:Dys Tile.jpg
- Figure 3/3C/51 DAPI:Dys Tile .jpg
- __MACOSX/Figure 3/3C/._51 DAPI:Dys Tile .jpg
- Figure 3/3C/51 Dapi.jpg
- __MACOSX/Figure 3/3C/._51 Dapi.jpg
- Figure 3/3C/51 Dys.jpg
- __MACOSX/Figure 3/3C/._51 Dys.jpg
- Figure 3/3C/51 Lam AC.jpg
- __MACOSX/Figure 3/3C/._51 Lam AC.jpg
- Figure 3/3C/WT Lam AC.jpg
- __MACOSX/Figure 3/3C/._WT Lam AC.jpg
- Figure 3/3D/WT nNOS.jpg
- __MACOSX/Figure 3/3D/._WT nNOS.jpg
- Figure 3/3D/.DS_Store
- __MACOSX/Figure 3/3D/._.DS_Store
- Figure 3/3D/WT Dapi.jpg
- __MACOSX/Figure 3/3D/._WT Dapi.jpg
- Figure 3/3D/WT Dapi:nNOS:AlphaSG Tile.jpg
- Figure 3/3D/WT AlphaSG.jpg
- __MACOSX/Figure 3/3D/._WT AlphaSG.jpg
- Figure 3/3D/51 Dapi.jpg
- __MACOSX/Figure 3/3D/._51 Dapi.jpg
- Figure 3/3D/51 AlphaSG.jpg
- __MACOSX/Figure 3/3D/._51 AlphaSG.jpg
- Figure 3/3D/51 Dapi:nNOS:AlphaSG Tile.jpg
- Figure 3/3D/51 nNOS.jpg
- __MACOSX/Figure 3/3D/._51 nNOS.jpg
- Figure 3/3A/GAPDH WB.jpg
- __MACOSX/Figure 3/3A/._GAPDH WB.jpg
- Figure 3/3A/.DS_Store
- __MACOSX/Figure 3/3A/._.DS_Store
- Figure 3/3A/MyHC WB.jpg
- __MACOSX/Figure 3/3A/._MyHC WB.jpg
- Figure 3/3A/Densitometry WB in vivo MyoB.xlsx
- __MACOSX/Figure 3/3A/._Densitometry WB in vivo MyoB.xlsx
- Figure 3/3A/Dys WB.jpg
- __MACOSX/Figure 3/3A/._Dys WB.jpg
