# Supplementary material for: Cell-mediated exon skipping normalizes dystrophin expression and muscle function in a new mouse model of Duchenne Muscular Dystrophy
Source: EMBO Mol Med. 2024 Mar 4;16(4):19. doi: 10.1038/s44321-024-00031-3 (PMC11018779; doi:10.1038/s44321-024-00031-3)
Supplement: Supplementary file 3 — Source Data Fig. 3 [file 44321_2024_31_MOESM3_ESM.zip › Figure 3/3B/Densitometry WB In vivo hMABs.xlsx]

## Sheet: Sheet1
MABs	Dys	MyHC	GAPDH		MABs	Dys	MyHC	GAPDH
WT	102436	88534.8	84194.6		WT	59712	48209.6	50137.8
51 cells	48634.9	73510.2	78493		51 cells	36221.5	48822.1	33485.2
WT cells	16504.2	67823.3	89853.1		WT cells	7342.72	45876	32841.5
Quantification	WT	51 cells	WT cells		Quantification	WT	51 cells	WT cells
MyHC/GAPDH	1.05155	0.936519	0.754824		MyHC/GAPDH	0.961541	1.45802	1.39689
Dys/MG	97414.7	51931.5	21865		Dys/MG	62100.3	24843	5256.48
%	1	0.533097	0.224452		%	1	0.400046	0.084645
MABs	Dys	MyHC	GAPDH
WT	55406.3	45240.6	40456.7
51 cells	39844.3	46768.1	32574.5
WT cells	21110.9	41376	31893.1
Quantification	WT	51 cells	WT cells
MyHC/GAPDH	1.11825	1.43573	1.29733
Dys/MG	49547.4	27751.9	16272.5
%	1	0.560108	0.328424
