# Supplementary material for: Cell-mediated exon skipping normalizes dystrophin expression and muscle function in a new mouse model of Duchenne Muscular Dystrophy
Source: EMBO Mol Med. 2024 Mar 4;16(4):19. doi: 10.1038/s44321-024-00031-3 (PMC11018779; doi:10.1038/s44321-024-00031-3)
Supplement: Supplementary file 3 — Source Data Fig. 3 [file 44321_2024_31_MOESM3_ESM.zip › Figure 3/3C/Counting LAM AC +cells and Dys +cells IM Injection.xlsx]

## Sheet: Sheet1
	Slide1		Slide2		Slide3		Slide4		Slide5		Slide6		Slide7		Slide8		Slide9		Tot
	Dystrophin	Lam A/C	Dystrophin	Lam A/C	Dystrophin	Lam A/C	Dystrophin	Lam A/C	Dystrophin	Lam A/C	Dystrophin	Lam A/C	Dystrophin	Lam A/C	Dystrophin	Lam A/C	Dystrophin	Lam A/C	Dystrophin	Lam A/C
WT	13	15	7	8	13	15	9	7	13	14	10	15	4	6	5	8	4	2	78	90
51	32	26	26	16	20	12	28	16	18	11	10	6	10	7	11	6	14	9	169	109
