# Supplementary material for: Cell-mediated exon skipping normalizes dystrophin expression and muscle function in a new mouse model of Duchenne Muscular Dystrophy
Source: EMBO Mol Med. 2024 Mar 4;16(4):19. doi: 10.1038/s44321-024-00031-3 (PMC11018779; doi:10.1038/s44321-024-00031-3)
Supplement: Supplementary file 3 — Source Data Fig. 3 [file 44321_2024_31_MOESM3_ESM.zip › Figure 3/3A/Densitometry WB in vivo MyoB.xlsx]

## Sheet: Sheet1
Myob	Dys	MyHC	GAPDH		Myob	Dys	MyHC	GAPDH
WT	81102.4	63030.4	88579.6		WT	61590.5	49878.6	18449
51 cells	66037.8	67921.6	76584.1		51 cells	37556.3	47537.7	19096.4
WT cells	49115.3	62419.6	70351		WT cells	15181.8	39695.4	17886
Quantification	WT	51 cells	WT cells		Quantification	WT	51 cells	WT cells
MyHC/GAPDH	0.711568	0.886888	0.887259		MyHC/GAPDH	2.70359	2.48935	2.21936
Dys/MG	113977	74460.1	55356.2		Dys/MG	22781	15086.8	6840.61
%	1	0.65329	0.485678		%	1	0.662251	0.300276
Myob	Dys	MyHC	GAPDH
WT	79938.8	59267.6	85304.6
51 cells	64280.5	63542	75213.6
WT cells	44140.2	62476.9	68448.9
Quantification	WT	51 cells	WT cells
MyHC/GAPDH	0.694776	0.844821	0.912752
Dys/MG	115057	76087.7	48359.5
%	1	0.661304	0.420309
