# Supplementary material for: Cell-mediated exon skipping normalizes dystrophin expression and muscle function in a new mouse model of Duchenne Muscular Dystrophy
Source: EMBO Mol Med. 2024 Mar 4;16(4):19. doi: 10.1038/s44321-024-00031-3 (PMC11018779; doi:10.1038/s44321-024-00031-3)
Supplement: Supplementary file 4 — Source Data Fig. 4 [file 44321_2024_31_MOESM4_ESM.zip]

Archive with 38 entries (33 files):
- Figure 4/
- __MACOSX/._Figure 4
- Figure 4/.DS_Store
- __MACOSX/Figure 4/._.DS_Store
- Figure 4/4B/
- __MACOSX/Figure 4/._4B
- Figure 4/4C/
- __MACOSX/Figure 4/._4C
- Figure 4/4D/
- __MACOSX/Figure 4/._4D
- Figure 4/4A/
- __MACOSX/Figure 4/._4A
- Figure 4/4B/GAPDH WB.jpg
- __MACOSX/Figure 4/4B/._GAPDH WB.jpg
- Figure 4/4B/.DS_Store
- __MACOSX/Figure 4/4B/._.DS_Store
- Figure 4/4B/Densitometry WB.xlsx
- __MACOSX/Figure 4/4B/._Densitometry WB.xlsx
- Figure 4/4B/Lam AC WB.jpg
- __MACOSX/Figure 4/4B/._Lam AC WB.jpg
- Figure 4/4B/Dys WB.jpg
- __MACOSX/Figure 4/4B/._Dys WB.jpg
- Figure 4/4C/TREADMILL Quantification Time.xlsx
- __MACOSX/Figure 4/4C/._TREADMILL Quantification Time.xlsx
- Figure 4/4D/GAPDH WB.tiff
- __MACOSX/Figure 4/4D/._GAPDH WB.tiff
- Figure 4/4D/MyHC WB.jpg
- __MACOSX/Figure 4/4D/._MyHC WB.jpg
- Figure 4/4D/Densitometry WB.xlsx
- __MACOSX/Figure 4/4D/._Densitometry WB.xlsx
- Figure 4/4D/Dys WB.jpg
- __MACOSX/Figure 4/4D/._Dys WB.jpg
- Figure 4/4A/snRNA In situ in vivo.jpg
- __MACOSX/Figure 4/4A/._snRNA In situ in vivo.jpg
- Figure 4/4A/LAM AC In situ in vivo.jpg
- __MACOSX/Figure 4/4A/._LAM AC In situ in vivo.jpg
- Figure 4/4A/DAPI In situ in vivo.jpg
- __MACOSX/Figure 4/4A/._DAPI In situ in vivo.jpg
