# Supplementary material for: Cell-mediated exon skipping normalizes dystrophin expression and muscle function in a new mouse model of Duchenne Muscular Dystrophy
Source: EMBO Mol Med. 2024 Mar 4;16(4):19. doi: 10.1038/s44321-024-00031-3 (PMC11018779; doi:10.1038/s44321-024-00031-3)
Supplement: Supplementary file 4 — Source Data Fig. 4 [file 44321_2024_31_MOESM4_ESM.zip › Figure 4/4B/Densitometry WB.xlsx]

## Sheet: Sheet1
	GAPDH	Dys	GAPDH/Dys	Delta				GAPDH	LAM AC	GAPDH/LAM AC	Delta
1x10^6	57686.6	54128.9	0.938329	1			1x10^6	57686.6	57168.1	0.991013	1
0.5x10^6	38666.9	23729.9	0.613699	0.654035			0.5x10^6	48666.9	25907	0.532333	0.537161
0.25x10^6	42812.8	23659.3	0.552623	0.588944			0.25x10^6	42812.8	11952.2	0.279174	0.281706
0.062x10^6	52051.6	23496.8	0.451413	0.481082			0.062x10^6	52051.6	5181.33	0.0995421	0.100445
	GAPDH	Dys	GAPDH/Dys	Delta				GAPDH	LAM AC	GAPDH/LAM AC	Delta
1x10^6	32071.6	33051.4	1.03055	1			1x10^6	32071.6	22316.1	0.695821	1
0.5x10^6	32022	8047.15	0.251301	0.243851			0.5x10^6	32022	12101.5	0.377912	0.543117
0.25x10^6	31410.9	7103.17	0.226137	0.219433			0.25x10^6	31410.9	6489.26	0.206593	0.296905
0.062x10^6	41842.3	14831.7	0.354467	0.343959			0.062x10^6	41842.3	0	0	0
	GAPDH	Dys	GAPDH/Dys	Delta				GAPDH	LAM AC	GAPDH/LAM AC	Delta
1x10^6	45790.4	48978	1.06961	1			1x10^6	45790.4	52537.1	1.14734	1
0.5x10^6	45522.3	38485.1	0.845414	0.790393			0.5x10^6	45522.3	29695.7	0.652333	0.568562
0.25x10^6	62844.6	34409.6	0.547534	0.511899			0.25x10^6	62844.6	24575.1	0.391046	0.340829
0.062x10^6	49861.3	31759.1	0.636949	0.595495			0.062x10^6	49861.3		0	0
