# Supplementary material for: Cell-mediated exon skipping normalizes dystrophin expression and muscle function in a new mouse model of Duchenne Muscular Dystrophy
Source: EMBO Mol Med. 2024 Mar 4;16(4):19. doi: 10.1038/s44321-024-00031-3 (PMC11018779; doi:10.1038/s44321-024-00031-3)
Supplement: Supplementary file 4 — Source Data Fig. 4 [file 44321_2024_31_MOESM4_ESM.zip › Figure 4/4C/TREADMILL Quantification Time.xlsx]

## Sheet: DAY3
WT			WT			DYS-WT			DYS-WT			DYS-#51			DYS-#51			DYS			DYS
Elapsed	Distance		Elapsed	Distance		Elapsed	Distance		Elapsed	Distance		Elapsed	Distance		Elapsed	Distance		Elapsed	Distance		Elapsed	Distance
			25.8	4.16		43	6.95		6.1	0.98					11.3	1.82		5	0.8		5	0.8
			5.7	0.93		100.3	16.78		5	0.81					13.6	2.19		7.8	1.25		5	0.81
			6.7	1.09		7.5	1.29		31	5.03					5	0.81		41.1	6.71		5.8	0.94
			8.4	1.38		14.6	2.52		8.1	1.33					268.4	46.61		8.9	1.48		5.9	0.96
			88.2	14.81		7.5	1.3		5	0.82					5	0.92		5	0.83		5	0.82
			88.2	14.81		5	0.87		5	0.83					5	0.92		5	0.83		16	2.64
			9.5	1.65		8.3	1.46		5	0.83					5	0.93		5	0.84		14.4	2.4
			13.8	2.4		7.5	1.32		5	0.84					5	0.93		5.5	0.92		8	1.34
			5.1	0.89		21.2	3.75		5	0.84					5	0.93		5	0.84		5	0.84
			20.1	3.54		10.9	1.95		5	0.84					5	0.94		5	0.85		5	0.84
			7.1	1.31		5	0.9		5	0.84					5	0.94		5	0.85		5	0.85
			67.7	12.14		28.7	5.18		5	0.85					5	0.94		5	0.85		5	0.85
			13.1	2.42		52.4	9.67		5	0.85					5	0.94		8.4	1.43		5	0.85
			39.6	7.37		10.5	1.96		5	0.85					5	0.95		6.3	1.08		15.2	2.59
			51.2	9.93		5	0.94		6.9	1.18					5	0.95		5	0.86		17.4	2.99
			5.3	1.04		5	0.95		16	2.73					5	0.95		5	0.86		5	0.87
			34.4	6.81		9.5	1.8		5.8	0.99					5	0.96		8.3	1.44		5.9	1.02
			28.8176	5.09882		5.8	1.1		5	0.86					5	0.96		5	0.87		5	0.87
						5	0.96		8.7	1.5					5	0.96		5	0.87		5	0.88
						5	0.96		5	0.87					5	0.96		5	0.88		7	1.22
						5	0.96		5	0.88					5	0.97		5	0.88		37.4	6.63
						16.9	3.25		5	0.88					5	0.97		5	0.89		5	0.9
						5	0.97		5	0.88					5	0.97		5	0.88		5	0.9
						5	0.99		5	0.88					5	0.97		5	0.89		5	0.9
						5	0.97		5	0.88					5	0.98		5	0.89		5	0.91
						5	0.98		5	0.89					5	0.98		5	0.89		5	0.91
						5	0.98		25.1	4.46					5	0.98		5	0.9		14.3	2.61
						5	0.98		5	0.9					5	0.98		5	0.9		7.5	1.37
						5	0.98		5	0.9					5	0.99		5	0.9		5	0.92
						5	0.99		5	0.9					5	1		5	0.9		5	0.92
						5	0.99		5	0.91					5.9	1.18		5	0.9		5	0.93
						5	0.99		13.2	2.4					5	1		5	0.91		5	0.93
						5	0.99		5	0.92					5	1		5	0.91		5	0.93
						5	1		5	0.92					5	1		5	0.92		5	0.93
						5	1		8.8	1.62					5	1.01		5	0.92		5	0.94
						5	1		9	1.67					5	1.01		5	0.92		10.6	2
						5	1		11.4	2.13					5	1.01		10.3	1.91		5	0.93
						5	1.01		8.4	1.57					5	1.01		6.1	1.14		5	0.93
						5	1.01		5	0.94					5	1.02		12.1	2.25		5	0.93
						5	1.01		5	0.94					6.2	1.26		6.8	1.28		5	0.93
						5	1.02		5	0.94					5	1.02		5	0.94		5	0.94
						16.7	3.4		5	0.95					5	1.02		6.1	1.16		10.6	2
						5	1.03		5	0.95					11.6762	2.11524		5	0.95		7.1	1.34
						11.5419	2.09558		5	0.96								5.9	1.12		9.9	1.87
									5	0.95								18.2	3.47		5	0.96
									5	0.96								8.9	1.72		5	0.96
									5	0.96								5	0.96		5	0.96
									5	0.96								6.6	1.27		5	0.96
									5	0.97								6.8	1.31		5	0.96
									5	0.97								8.8	1.77		9.3	1.79
									5	0.98								104.1	20.6		5	0.97
									5	0.97								24.9	5.06		5	0.98
									5	0.98								5	1.03		5	0.98
									17.1	3.35								8.99811	1.65434		5	0.98
									5	0.99											5	0.99
									5	0.99											5	0.99
									5	0.99											5	0.99
									5	1											5	0.99
									5	1											6.3	1.25
									5	1											5	1
									5	1											5	1
									5	1.01											5	1.01
									5	1.01											5	1.01
									15.7	3.17											5	1.01
									5	1.01											5	1.01
									5	1.02											5	1.01
									5	1.02											5	1.02
									5	1.02											5	1.02
									5	1.02											5	1.02
									6.68551	1.22087											5	1.03
																					6.69429	1.22471

## Sheet: DAY4
WT			WT			DYS-WT			DYS-WT			DYS-#51			DYS-#51			DYS			DYS
Elapsed	Distance		Elapsed	Distance		Elapsed	Distance		Elapsed	Distance		Elapsed	Distance		Elapsed	Distance		Elapsed	Distance		Elapsed	Distance
209.5	35.17		74.7	12.16		5.4	0.86		8.4	1.34					5	0.8		5	0.8		5	0.8
37.3	6.61		37.1	6.24		5	0.81		5	0.81					5	0.81		5	0.81		5	0.81
17.8	3.2		69.9	12.05		7.2	1.16		5	0.81					5	0.81		5	0.81		5	0.81
71.4	13.07		5	0.88		9.3	1.5		12.9	2.1					5	0.81		5	0.81		5	0.81
201.8	39.02		43.2	7.65		71	11.73		5	0.82					5	0.82		14.8	2.43		5	0.82
107.56	19.414		31.3	5.64		11	1.85		5	0.82					19.8	3.25		5	0.83		9.1	1.49
			109	20.22		5	0.85		5	0.83					16.5	2.73		9.5	1.57		6.1	1.01
			25.1	4.78		96.3	16.69		5	0.83					5	0.84		5	0.82		10.7	1.77
			24.8	4.78		5	0.89		5	0.83					44.1	7.44		6.2	1.03		8.7	1.45
			44.1	8.92		5	0.89		5	0.83					62.4	10.8		9.7	1.62		9.7	1.63
			52.8	10.49		5	0.89		5	0.84					5.1	0.89		5.4	0.91		5.8	0.97
			33.7	6.57		17	3.08		55.4	9.37					8.3	1.56		7.7	1.3		5.4	0.91
			28.5	5.85		5	0.91		16.3	2.8					5	0.95		5	0.85		12.1	2.05
			44.5538	8.17154		5	0.92		5	0.87					160.4	29.18		5	0.85		5	0.86
						5	0.91		5	0.87					11	2.08		5	0.86		6.4	1.09
						5	0.92		5	0.87					5	0.96		5	0.86		5	0.86
						5	0.92		5	0.87					5	0.96		5	0.86		5	0.86
						5	0.92		70.1	12.42					11	2.11		5	0.86		6.6	1.15
						5	0.93		5	0.9					5	0.97		5	0.86		6.2	1.07
						5	0.93		5	0.91					5	0.97		5	0.87		6.2	1.08
						5	0.93		10.7	1.95					6	1.16		5.7	1		5.1	0.89
						5	0.94		5	0.91					29.1	5.67		5	0.87		6.9	1.2
						6.3	1.17		8.7	1.59					9.7	1.92		5	0.88		5	0.88
						5	0.94		71.2	13.24					5	0.99		5	0.88		6.1	1.07
						5	0.94		16	3.02					5	0.99		5	0.88		5.3	0.94
						6.3	1.18		5	0.95					5	0.99		5	0.88		8.2	1.46
						8.5	1.61		16.6	3.18					5	1		5	0.89		5	0.89
						5	0.95		5.1	0.97					5	1		5	0.89		5	0.9
						5	0.95		5	0.96					87.7	17.79		6.4	1.13		5	0.9
						5	0.96		18.9	3.67					19.0034	3.49138		10.1	1.8		7.1	1.27
						5	0.96		5	0.98								8.3	1.49		5	0.9
						5	0.96		5	0.98								5	0.9		8.3	1.49
						8.1	1.56		5	0.98								5	0.9		5	0.91
						7.6	1.48		5	0.99								5	0.91		5	0.91
						5	0.97		5	0.99								5	0.91		5	0.91
						5	0.97		6.2	1.23								5	0.91		5	0.92
						5	0.98		12.8	2.53								5	0.91		5	0.92
						5	0.98		30.4	6.1								5	0.92		5	0.92
						6.9	1.35		5	1.01								5	0.92		5	0.92
						5.8	1.14		5	1.02								5	0.92		5	0.93
						7.4	1.45		5	1.02								5	0.92		5	0.93
						5	0.99		5	1.02								11.2	2.07		5	0.93
						5	0.99		5	1.02								10.4	1.93		5	0.93
						5	0.99		5	1.03								37	6.94		5	0.94
						5	1		11.4705	2.09273								6.75909	1.18773		5	0.94
						5	1														5	0.94
						5	1.01														5	0.94
						5	1.01														5	0.94
						5	1.01														5	0.95
						5	1.01														5	0.95
						5	1.01														5	0.96
						5	1.02														5	0.96
						5	1.02														5	0.96
						5	1.03														5	0.96
						13.2	2.72														5	0.96
						17.7	3.19														5	0.97
						5	0.9														5	0.97
						8.85965	1.61105														5	0.97
																					5	0.97
																					5	0.98
																					5	0.98
																					5	0.98
																					5	0.98
																					5	0.99
																					5	0.99
																					5	0.99
																					5	1
																					5	1
																					5	1
																					5	1
																					5	1.01
																					5	1.01
																					5	1.01
																					5	1.01
																					5	1.02
																					5	1.02
																					5	1.02
																					5	1.02
																					5	1.03
																					5.56962	1.01949

## Sheet: DAY5
WT			WT			DYS-WT			DYS-WT			DYS-#51			DYS-#51			DYS			DYS
Elapsed	Distance		Elapsed	Distance		Elapsed	Distance		Elapsed	Distance		Elapsed	Distance		Elapsed	Distance		Elapsed	Distance		Elapsed	Distance
14.3	2.77		101.9	16.7		5.5	1.08		11.8	1.89					13.4	2.16		5	0.8		5	0.8
51.5	10.42		5.6	0.95		16.9	3.35		5	0.81					5.6	0.9		13	2.1		5	0.81
15.4	3.15		26.7	4.55		5.9	1.18		8.9	1.44					5	0.81		5	0.81		5	0.81
258.1	47.45		25.3	4.38		10.5	2.1		5.1	0.83					7.2	1.18		6.7	1.08		5	0.81
171.8	28.61		143.4	25.73		6.3	1.27		28.8	4.73					5	0.82		18.2	2.98		5	0.81
12.4	2.15		19.7	3.65		11.5	2.31		5	0.83					5	0.82		10.4	1.71		6.1	0.99
18.5	3.61		29.9	5.6		5	1.02		5	0.84					5	0.82		12.2	2.02		15.8	2.59
43.8	8.68		46.1	8.79		5.6	1.13		18.6	3.11					5	0.83		9.6	1.6		6.1	1.01
5	1.01		61.9	12.05		7.3	1.48		5	0.85					46	7.68		8.4	1.41		44	7.34
18.5	3.61		62.3	12.44		14.9	3.04		5	0.85					5	0.85		5	0.85		5	0.85
60.93	11.146		52.28	9.484		9.1	1.88		24.3	4.16					5	0.85		5	0.85		5	0.85
						6.9	1.33		6.1	1.05					5	0.85		5	0.85		5	0.85
						27.3	4.4		5	0.87					5	0.86		5	0.85		5	0.86
						5	0.94		5	0.87					8.1	1.38		5	0.86		5	0.86
						5	0.93		6.5	1.14					5	0.86		11.4	1.96		5	0.86
						5	0.86		5	0.88					5	0.86		8	1.39		5	0.87
						10.3	1.79		5	0.88					5	0.87		15.3	2.68		5	0.87
						5	0.94		5	0.88					5	0.87		8.3	1.45		5	0.87
						5	0.93		5	0.88					5	0.87		5.3	0.93		5	0.87
						25.5	4.55		5	0.88					5	0.87		12.2	2.16		5	0.88
						13	2.35		6.3	1.12					5	0.88		11.5	2.04		5	0.88
						16.2	2.95		5	0.89					5	0.88		5	0.9		5	0.88
						17.5	3.21		5	0.89					5	0.88		6.8	1.22		5	0.89
						8.1	1.48		5	0.9					5	0.89		7.9	1.42		5	0.89
						5	0.93		5	0.9					5	0.89		5	0.9		5	0.89
						8.8	1.63		5	0.9					5	0.89		5	0.91		5	0.89
						5	0.94		5	0.9					5	0.89		5	0.91		5	0.89
						5	0.93		5	0.91					5	0.9		5.6	1.01		5	0.9
						5	0.94		5	0.91					5	0.9		8.8	1.62		5	0.9
						5	0.93		5	0.91					5	0.9		5	0.92		5	0.9
						5	0.96		5	0.91					5	0.9		5	0.92		5	0.91
						5	0.94		5	0.92					5	0.9		5	0.92		5	0.91
						5	0.93		5	0.92					5	0.91		5	0.93		5	0.91
						10.3	2.01		5	0.92					5	0.91		5	0.93		5	0.91
						6	1.17		5	0.92					5	0.91		5	0.93		5	0.92
						5	0.98		5	0.93					5	0.91		5	0.94		5	0.92
						8.84444	1.66083		5	0.93					5	0.92		5	0.94		5	0.92
									5	0.93					5	0.92		5	0.94		5	0.92
									5	0.93					5	0.93		5	0.95		5	0.92
									5	0.94					5	0.93		5	0.94		5	0.93
									5	0.94					5	0.93		5	0.95		5	0.93
									5	0.94					5	0.93		5	0.95		5	0.93
									5	0.95					5	0.93		5	0.95		5	0.94
									5	0.95					5	0.94		5	0.96		5	0.94
									5	0.95					5	0.94		5	0.96		5	0.94
									5	0.95					5	0.94		5	0.96		5	0.94
									5	0.96					5	0.95		5	0.96		5	0.95
									5	0.96					5	0.95		5	0.97		5	0.95
									5	0.96					5	0.95		5	0.97		5	0.95
									5	0.96					5	0.95		5	0.97		5	0.95
									5	0.97					5	0.95		5	0.97		5	0.96
									5	0.97					5	0.96		5	0.98		5	0.96
									8.2	1.59					5	0.96		5	0.98		5	0.96
									5	0.97					5	0.96		5	0.98		5	0.96
									5	0.98					5	0.97		5	0.98		5	0.97
									5	0.98					5	0.98		5	0.99		5	0.97
									5	0.98					5	0.98		5	0.99		5	0.97
									5	0.98					5	0.98		5	0.99		5	0.97
									5	0.99					5	0.99		5	0.99		5	0.98
									5	0.99					5	0.98		5	1		5	0.98
									5	0.99					5	0.99		5	1		5	0.98
									5	0.99					5	0.99		5	1		5	0.98
									5	1					5	0.99		5	1		5	0.99
									5	1					5	0.99		5	1		5	0.99
									5	1					5	1		5	1.01		5	1
									5	1					5	1		5	1.01		5	1
									5	1.01					5	1		5	1.01		5	1
									5	1.01					5	1		5	1.02		5	1
									5	1.01					5	1.01		5	1.02		5	1
									5	1.01					5	1.01		5	1.02		5	1.01
									5	1.01					5	1.01		5	1.02		5	1.01
									5	1.02					5	1.01		5	1.03		5	1.01
									5	1.02					5	1.01		5	1.03		5	1.02
									5	1.02					5	1.02		6.2274	1.13904		5	1.02
									5	1.03					5	1.02					5	1.02
									5	1.03					5	1.02					5	1.02
									5	1.03					5	1.03					5	1.03
									5.96883	1.09416					5	1.03					5	1.03
															5	0.96					5.66667	1.03526
															5	0.97
															5	0.97
															5.68272	1.03951

## Sheet: DAY3 AT
WT			WT			DYS-WT			DYS-WT			DYS-#51			DYS-#51			DYS			DYS
Elapsed	Distance		Elapsed	Distance		Elapsed	Distance		Elapsed	Distance		Elapsed	Distance		Elapsed	Distance		Elapsed	Distance		Elapsed	Distance
47.1	6.71		8.8	1.76		47.5	7.69		75.4	12.29		73.1	11.9		97.1	12.93		5	0.8		5	0.8
12.5	1.98		8.7	1.39		26.5	4.37		7.9	1.31		403.6	72.97		5	0.8		5	0.81		5	0.81
30.9	4.99		18.8	3.03		43.6	7.3		22.4	3.75		5	0.98		5	0.81		5	0.81		5	0.81
24.5	4.01		12.5	2.03		41.6	7.14		18.8	3.21		5	0.99		5	0.81		5	0.81		5	0.81
8.2	1.36		8.7	1.39		7.9	1.37		37.9	6.56		81.5	12.08		89.9	14.83		5	0.81		5	0.82
5.2	0.87		74.1	12.33		11.6	2.05		6.9	1.21		5	0.94		111.1	19.35		5	0.82		5	0.82
11.1	1.84		47.7	8.21		42.9	7.68		10.8	1.91		6.7	1.12		5	0.9		5	0.82		5	0.82
6.1	1.03		36.2	6.43		10.4	1.89		36.7	6.59		22.4	4.44		5	0.9		5.9	0.97		5	0.83
165.1	28.69		6	1.09		10.1	1.84		57.2	10.47		5	1.01		87.5	16.08		5.9	0.97		5	0.83
5	0.9		5	0.9		16.5	3.04		5	0.94		5	1.01		5	0.9		7.9	1.31		5	0.83
7.9	1.44		113.6	22.5		5	0.93		55.7	10.58		6	1.09		87.5	16.08		5	0.83		5	0.84
11.5	2.1		8.9	1.63		12	2.25		31.4	6.1		8.8	1.61		87.5	16.08		9.8	1.64		5	0.84
85.1	15.85		8.5	1.58		8.2	1.55		5	0.98		5	1.01		87.5	16.08		6.4	1.08		5	0.84
16.5	3.13		7.6	1.42		18	3.45		5	0.99		5	1.01		37.2	7.03		5	0.85		5	0.86
7.2	1.38		111.2	22.19		39	7.57		22.4	4.44		5	1.02		5	0.96		5	0.86		5	0.86
225.4	45.16		42.3	8.15		9.1	1.79		5	1.01		5	1.02		41.3	8.01		5	0.86		5	0.86
33	6.95		22.9	4.48		5	1.01		5	1.01		40.4438	7.1375		5	0.99		5	0.86		5	0.86
45.5	9.78		23	4.54		5	1.01		5	1.01					45.0941	7.85529		5	0.86		5	0.87
9.1	1.97		31.3611	5.83611		5	1.01		5	1.01								5	0.86		5	0.87
12.9	2.82					15.3	3.11		5	1.02								5	0.87		5	0.87
100.1	22.31					14.5	2.95		5	1.02								5	0.87		5	0.88
5.9	1.34					18.7952	3.38095		5	1.02								5	0.88		5	0.89
31.6	7.22								5	1.02								5	0.89		5	0.89
74.8	17.45								5	1.03								5	0.89		5	0.89
7	1.67								18.4792	3.35333								5	0.9		5	0.9
96.1	23.2																	5	0.9		5	0.9
35.8	8.83																	5	0.91		5	0.92
41.5222	8.33259																	5	0.91		5	0.92
																		5	0.91		5	0.92
																		5	0.92		5	0.92
																		5	0.92		5	0.93
																		5	0.92		5	0.94
																		5	0.93		5	0.94
																		5.3303	0.916667		5	0.866364

## Sheet: DAY4 AT
WT			WT			DYS-WT			DYS-WT			DYS-#51			DYS-#51			DYS			DYS
Elapsed	Distance		Elapsed	Distance		Elapsed	Distance		Elapsed	Distance		Elapsed	Distance		Elapsed	Distance		Elapsed	Distance		Elapsed	Distance
41.3	6.74		6.4	1.02		43.1	7.12		5	0.81		395.5	75.01		5	0.81		5	0.81		5	0.81
8.4	1.41		32.3	5.3		11.7	1.88		5	0.81		57.9	13.04		66.9	11.12		5	0.81		5	0.81
25.1	4.27		12.4	2.11		14.4	2.45		5	0.82		5	1.16		5	0.87		5	0.82		5	0.82
28.5	4.98		6.5	1.12		9.3	1.61		5	0.82		5	1.17		5	0.87		5	0.82		5	0.82
43.2	7.8		27.5	4.84		17	2.98		5	0.83		8.5	1.5		86.4	15.74		5	0.83		5	0.83
75.4	14.32		5.1	0.92		8.5	1.5		10.6	1.76		10.6	1.76		5	0.95		5	0.85		5	0.85
14.3	2.81		33.5	6.16		13.6	2.45		5	0.84		5	1.14		52.6	10.33		5	0.85		5	0.85
96.9	19.92		38.3	7.35		9.9	1.82		5	0.85		5	1.15		5	1.01		5	0.86		5	0.87
73.4	16.13		35.7	7.09		18.5	3.74		53.8	9.36		8.9	1.62		47.9	9.91		5	0.87		5	0.87
59.7	13.74		33.9	6.97		5	1.02		61.1	11.24		5	1.15		53.8	9.36		5	0.88		5	0.88
34.9	8.36		5	1.05		5	1.03		5	0.95		5	0.92		12.5	2.6		5	0.9		5	0.9
41.9	10.29		17.7	4.13		12.4	2.3		5	0.97		5	0.93		31.3727	5.77909		5	0.91		5	0.92
45.25	9.23083		27.7	6.01		9.9	1.88		45.4	8.92		43.0333	8.37917					5	0.92		5	0.93
			8.7	1.93		22.4	4.34		139.4	29.45								5	0.93		5	0.92
			24.3	5.47		20.2	3.99		5	1.12								5	0.861429		5	0.862857
			16.9	3.86		5	1		5	1.14
			29.1	6.22		22.6	4.7		5	1.15
			21.2353	4.20882		9.6	2.05		5	1.15
						20.1	4.36		5	1.16
						5	1.11		5	1.17
						5	1.12		49.3	11.7
						5	1.14		5	1.22
						5	1.15		5	1.23
						6.9	1.56		5	1.24
						81.5	19.15		5	1.24
						5	1.21		6.9	1.56
						15.1	3.73		17.75	3.59654
						5	1.24
						14.7036	2.98679

## Sheet: DAY5 AT
WT			WT			DYS-WT			DYS-WT			DYS-#51			DYS-#51			DYS			DYS
Elapsed	Distance		Elapsed	Distance		Elapsed	Distance		Elapsed	Distance		Elapsed	Distance		Elapsed	Distance		Elapsed	Distance		Elapsed	Distance
55.6	9.13		37.2	6.06		22.9	3.71		54.7	9.1		89.8	14.99		24.3	3.93		24.1	3.91		24.6	3.98
29.9	5.12		33.4	5.64		39.5	6.63		5	0.8		34.6	6.1		5	0.8		11.9	1.97		5	0.83
28	4.93		44.4	7.76		38.2	6.63		5	0.81		5	1.18		5	0.8		11.7	1.96		5	0.83
12	2.16		10.5	1.88		8.2	1.46		5	0.86		5	1.19		57.1	9.63		7.6	1.28		5	0.84
13.4	2.45		31.4	5.74		5	0.9		5	0.87		9.3	1.67		5	0.8		5	0.85		5	0.84
27.2	5.08		93.5	18.02		37.2	6.77		5	0.86		5	1.13		47.3	8.37		5	0.86		5	0.85
88.3	17.6		97.9	20.47		36.3	6.85		5	0.87		79.6	14.87		5	0.8		5	0.87		5	0.85
47	9.87		21.1	4.62		5	0.97		5	0.88		5	1.08		5	0.8		5	0.87		5	0.86
8.4	1.8		21	4.72		5	0.97		5	0.89		46	9.04		5	0.8		5	0.88		5	0.86
39.6	8.66		37.5	8.66		5	0.98		51.9	9.37		5	0.8		103.4	19.48		5	0.88		5	0.87
8.1	1.8		44.6	10.77		8.8	1.73		14.7	2.75		5	0.8		5	0.8		5	0.89		5	0.87
22.8	5.13		5.1	1.27		5	0.99		5	0.95		45.9	9.42		26.1	5.18		5.9	1.07		5	0.9
16.3	3.73		39.8	7.9675		10.1	2.05		5	0.95		70.7	15.3		5	0.97		5	0.91		5	0.88
75.6	17.81					5	1.02		8.8	1.68		31.2231	5.96692		5	0.97		5.7	1.03		5	0.89
21.1	5.15					8.9	1.84		5	0.97					5	1.08		5	0.92		5	0.89
32.8867	6.69467					5	1.04		5	0.97					44.8	9.21		7.5	1.38		5	0.91
						36	7.69		33.1	6.5					230.2	52.6		5	0.94		5	0.91
						5	1.09		76.3	15.84					34.3059	6.88353		7.8	1.46		5	0.92
						24.8	5.47		5	1.08								5	0.94		5	0.92
						5	1.12		5	1.08								5	0.95		5	0.93
						5	1.12		36.7	8.46								5	0.97		5	0.94
						5	1.13		41.7	9.2								5	0.97		5	0.94
						5.7	1.29		5	1.13								5	0.98		5	0.95
						5	1.16		5	1.13								5	0.99		5	0.96
						5	1.16		5	1.18								5.8	1.15		5	0.97
						5	1.17		5	1.18								5	1.01		5	0.97
						5	1.18		5	1.18								5	1.02		5	0.98
						5	1.18		5	1.19								6.59259	1.18185		5	0.99
						5	1.18		14.925	2.95464											5	0.99
						15.3	3.64														5	1.02
						9.6	2.3														5	1.02
						5	1.21														5.63226	1.01161
						5	1.22
						5	1.22
						5	1.24
						5	1.24
						5	1.25
						11.2568	2.26486
