# Supplementary material for: Cell-mediated exon skipping normalizes dystrophin expression and muscle function in a new mouse model of Duchenne Muscular Dystrophy
Source: EMBO Mol Med. 2024 Mar 4;16(4):19. doi: 10.1038/s44321-024-00031-3 (PMC11018779; doi:10.1038/s44321-024-00031-3)
Supplement: Supplementary file 4 — Source Data Fig. 4 [file 44321_2024_31_MOESM4_ESM.zip › Figure 4/4D/Densitometry WB.xlsx]

## Sheet: Sheet1
	MyHC	GAPDH	DYS		MyHC/GAPDH	DYS/nMyHC	Delta
WT Muscle	10489.8	29560.4	45662.2		0.354859	128677	1
51 Cells	23152.6	34014	43156.6		0.680679	63402.4	0.492725
WT Cells	46808.8	25127	8367.25		1.86289	4491.54	0.0349055
Dys Muscle	27531.8	26758.3	0		1.0289	0	0
	MyHC	GAPDH	DYS		MyHC/GAPDH	DYS/nMyHC	Delta
WT Muscle	13432.8	31780.4	33784.2		0.422675	79929.6	1
51 Cells	33152.6	44014	27771		0.753229	36869.2	0.461271
WT Cells	47590.8	30511	8076.81		1.55979	5178.13	0.0647836
Dys Muscle	27531.8	26758.3	0		1.0289	0	0
	MyHC	GAPDH	DYS		MyHC/GAPDH	DYS/nMyHC	Delta
WT Muscle	30321.8	44560.4	25723.7		0.680464	37803.1	1
51 Cells	37644.6	42014	21532.1		0.896002	24031.3	0.635697
WT Cells	36750.8	42541	3194.13		0.863893	3697.37	0.0978059
Dys Muscle	37531.8	39210.3	0		0.95719	0	0
