# Supplementary material for: Cell-mediated exon skipping normalizes dystrophin expression and muscle function in a new mouse model of Duchenne Muscular Dystrophy
Source: EMBO Mol Med. 2024 Mar 4;16(4):19. doi: 10.1038/s44321-024-00031-3 (PMC11018779; doi:10.1038/s44321-024-00031-3)
Supplement: Supplementary file 5 — Source Data Fig. 5 [file 44321_2024_31_MOESM5_ESM.zip]

Archive with 38 entries (34 files):
- Figure 5/
- __MACOSX/._Figure 5
- Figure 5/5A/
- __MACOSX/Figure 5/._5A
- Figure 5/.DS_Store
- __MACOSX/Figure 5/._.DS_Store
- Figure 5/5C/
- __MACOSX/Figure 5/._5C
- Figure 5/5B/
- __MACOSX/Figure 5/._5B
- Figure 5/5A/GAPDH WB.jpg
- __MACOSX/Figure 5/5A/._GAPDH WB.jpg
- Figure 5/5A/Densitometry WB.xlsx
- __MACOSX/Figure 5/5A/._Densitometry WB.xlsx
- Figure 5/5A/Lam AC WB.jpg
- __MACOSX/Figure 5/5A/._Lam AC WB.jpg
- Figure 5/5A/Dys WB.jpg
- __MACOSX/Figure 5/5A/._Dys WB.jpg
- Figure 5/5C/LAM AC 51.jpg
- __MACOSX/Figure 5/5C/._LAM AC 51.jpg
- Figure 5/5C/LAM AC WT.jpg
- __MACOSX/Figure 5/5C/._LAM AC WT.jpg
- Figure 5/5C/DYS 51.jpg
- __MACOSX/Figure 5/5C/._DYS 51.jpg
- Figure 5/5C/DYS WT.jpg
- __MACOSX/Figure 5/5C/._DYS WT.jpg
- Figure 5/5B/DAPI WT.jpg
- __MACOSX/Figure 5/5B/._DAPI WT.jpg
- Figure 5/5B/DAPI 51.jpg
- __MACOSX/Figure 5/5B/._DAPI 51.jpg
- Figure 5/5B/LAM AC 51.jpg
- __MACOSX/Figure 5/5B/._LAM AC 51.jpg
- Figure 5/5B/LAM AC WT.jpg
- __MACOSX/Figure 5/5B/._LAM AC WT.jpg
- Figure 5/5B/DYS 51.jpg
- __MACOSX/Figure 5/5B/._DYS 51.jpg
- Figure 5/5B/DYS WT.jpg
- __MACOSX/Figure 5/5B/._DYS WT.jpg
