# Supplementary material for: Cell-mediated exon skipping normalizes dystrophin expression and muscle function in a new mouse model of Duchenne Muscular Dystrophy
Source: EMBO Mol Med. 2024 Mar 4;16(4):19. doi: 10.1038/s44321-024-00031-3 (PMC11018779; doi:10.1038/s44321-024-00031-3)
Supplement: Supplementary file 5 — Source Data Fig. 5 [file 44321_2024_31_MOESM5_ESM.zip › Figure 5/5A/Densitometry WB.xlsx]

## Sheet: Sheet1
WT Muscle	Dys	GAPDH	Dys/GAPDH	Delta
Mouse 1	86944.8	30525.8	2.84824	1
Mouse 2	84121.8	31378.7	2.68086	1
Mouse 3	75415.3	22806.7	3.30671	1
Mouse 4	87445.6	24020.5	3.64046	1
Mouse 5	81430.2	28932.1	2.81453	1
#51 Cells	Dys	GAPDH	Dys/GAPDH	Delta
Mouse 1	17345.2	29947.8	0.579179	0.203347
Mouse 2	21846	30909.8	0.706767	0.263635
Mouse 3	13612.9	24573.9	0.553959	0.167526
Mouse 4	15042.5	24769.5	0.6073	0.16682
Mouse 5	18870.4	25987.8	0.726124	0.257991
