# Supplementary material for: Cell-mediated exon skipping normalizes dystrophin expression and muscle function in a new mouse model of Duchenne Muscular Dystrophy
Source: EMBO Mol Med. 2024 Mar 4;16(4):19. doi: 10.1038/s44321-024-00031-3 (PMC11018779; doi:10.1038/s44321-024-00031-3)
Supplement: Supplementary file 6 — EV Figures Source Data [file 44321_2024_31_MOESM6_ESM.zip]

Archive with 10 entries (10 files):
- Figure EV1.zip
- __MACOSX/._Figure EV1.zip
- Figure EV2.zip
- __MACOSX/._Figure EV2.zip
- Figure EV3.zip
- __MACOSX/._Figure EV3.zip
- Figure EV4.zip
- __MACOSX/._Figure EV4.zip
- Figure EV5.zip
- __MACOSX/._Figure EV5.zip
